# Supplementary material for: Gene-expression molecular subtyping of triple-negative breast cancer tumours: importance of immune response
Source: Breast Cancer Res. 2015 Mar 20;17:43. doi: 10.1186/s13058-015-0550-y (PMC4389408; doi:10.1186/s13058-015-0550-y)
Supplement: Additional file 9: — M2/M1 gene expression signature (GES) genes list. List of the 611 genes used to compute the M2/M1 GES and their relative expression in M2 versus M1 population. [file 13058_2015_550_MOESM9_ESM.xlsx]

## Sheet: M2M1 GES - genes list
Gene Symbol	Gene expression, M2/M1
ABHD5	low
ACPP	low
ACSL1	low
ACTL7B	low
ACVRL1	low
ADAM28	low
ADAMDEC1	low
ADRB2	low
AKIRIN2	low
ALPK1	low
ANAPC10	low
ANKRD22	low
AP5B1	low
APOBEC3A	low
APOL6	low
AQP9	low
ARID5B	low
ATG2A	low
AVIL	low
B4GALT5	low
BASP1	low
BATF2	low
BCL2A1	low
BCL2L13	low
BHLHE41	low
BST1	low
BTG1	low
BTG3	low
BTN3A3	low
C12orf57	low
C18orf8	low
C5AR1	low
C9orf47	low
C9orf89	low
C9orf91	low
CA12	low
CASP5	low
CCL3	low
CCL8	low
CCND1	low
CD14	low
CD274	low
CD300LF	low
CD38	low
CD48	low
CD55	low
CDA	low
CDK14	low
CEBPB	low
CFB	low
CKAP4	low
CLCF1	low
CLDN7	low
CLEC4D	low
CLEC4E	low
CLEC5A	low
CNST	low
COQ10B	low
CP	low
CPD	low
CRISPLD2	low
CTRL	low
CXCL10	low
CXCL2	low
CXCL9	low
CYBB	low
CYP27B1	low
DCP1A	low
DDIT3	low
DDX60	low
DENND2D	low
DENND5A	low
DESI1	low
DLEU7	low
DNAJA1	low
DOCK5	low
DPYSL3	low
DRAM1	low
DTX3L	low
DUSP5	low
DYNLT1	low
EDN1	low
EGR1	low
EIF1	low
ELF4	low
ELL2	low
EMP1	low
ENO2	low
EPSTI1	low
EREG	low
ETV7	low
EXOG	low
F3	low
FAIM3	low
FAM107B	low
FAM124A	low
FAM20A	low
FAM225A	low
FAM26F	low
FAM65B	low
FCER1G	low
FCGR1A	low
FCGR1B	low
FEM1C	low
FFAR2	low
FKBP15	low
FLT3LG	low
FNBP4	low
FOLR3	low
FOSB	low
FPR2	low
FRMD3	low
FTH1	low
FXYD6	low
FYCO1	low
G0S2	low
GABARAPL1	low
GALNT4	low
GBP1	low
GBP2	low
GBP4	low
GBP5	low
GCHFR	low
GIMAP4	low
GIMAP5	low
GJB2	low
GK	low
GPC4	low
GPR84	low
GTF2H3	low
GUCY1B3	low
GVINP1	low
H1F0	low
H1FX	low
HAPLN3	low
HBEGF	low
HCP5	low
HELZ2	low
HERC5	low
HIST2H2BE	low
HIVEP1	low
HLA-B	low
HLA-F	low
IDO1	low
IDO2	low
IFI27	low
IFI35	low
IFI44L	low
IFI6	low
IFIH1	low
IFIT2	low
IFIT3	low
IFITM1	low
IGF2BP3	low
IKBKE	low
IL1A	low
IL1B	low
IL27	low
IL2RG	low
IL6	low
IL8	low
IRAK2	low
IRAK3	low
IRF1	low
IRF8	low
IRF9	low
ISG15	low
ISG20	low
ITGAL	low
ITGB7	low
ITK	low
JAKMIP2	low
KCNE1	low
KCNJ2	low
KCNMB1	low
KLHL6	low
KYNU	low
LAP3	low
LAPTM5	low
LGALS3BP	low
LILRA3	low
LILRB4	low
LMNB1	low
LONRF1	low
LRRC16B	low
LYSMD2	low
LYZ	low
MAP3K7CL	low
MCL1	low
MCU	low
MESDC1	low
METTL7B	low
MGAM	low
MICALL1	low
MLPH	low
MOV10	low
MR1	low
MRPL49	low
MT1F	low
MT1G	low
MT1H	low
MT1M	low
MT2A	low
MTF1	low
MTHFS	low
MYBPH	low
MYD88	low
MYOF	low
NAMPT	low
NCF1	low
NCF1C	low
NCOA7	low
NECAP1	low
NFE2L1	low
NFIX	low
NINJ1	low
NMI	low
NRIP1	low
NSUN7	low
NT5C3A	low
NXF1	low
OTUD1	low
P2RX4	low
P2RX7	low
PARP14	low
PARP9	low
PATL1	low
PCNX	low
PFDN1	low
PGD	low
PIK3CB	low
PIM1	low
PLAGL2	low
PLEK	low
PLEKHA7	low
PLSCR1	low
PNRC1	low
POLD4	low
PPARGC1B	low
PPP1R11	low
PPP1R15A	low
PPTC7	low
PRKCE	low
PSMA6	low
PSMB10	low
PSME2	low
PTGS2	low
PTPN1	low
RAB20	low
RAF1	low
RARRES3	low
REC8	low
RFX2	low
RGCC	low
RGS16	low
RHOQ	low
RILPL2	low
RIPK2	low
RNF144A	low
RRP12	low
RSAD2	low
RSPRY1	low
S100A8	low
S100A9	low
SAMD9L	low
SAT1	low
SBNO2	low
SCG5	low
SCO2	low
SCPEP1	low
SDSL	low
SERTAD2	low
SESN2	low
SHISA5	low
SIK1	low
SLAMF7	low
SLC11A1	low
SLC15A4	low
SLC1A4	low
SLC1A5	low
SLC22A15	low
SLC25A37	low
SLC28A3	low
SLC31A1	low
SLC31A2	low
SLC41A2	low
SLC44A2	low
SLC6A12	low
SLC7A5	low
SLC7A7	low
SLC9A1	low
SLCO4A1	low
SLITRK4	low
SMCO4	low
SMIM3	low
SNTB1	low
SNX10	low
SOCS3	low
SOD2	low
SOS1	low
SP140	low
SPG11	low
SPPL2A	low
SPSB1	low
SRBD1	low
SRPR	low
SSPN	low
STAT1	low
STAT2	low
STX11	low
TAGAP	low
TAP1	low
TBK1	low
TCF7L2	low
TIFA	low
TLE3	low
TMEM109	low
TMEM140	low
TMEM173	low
TMEM52B	low
TNF	low
TNFAIP2	low
TNFSF10	low
TNIK	low
TNS3	low
TRAFD1	low
TRIM21	low
TRIM22	low
TRIM25	low
UBAP1	low
UBE2J1	low
VAMP5	low
VNN1	low
VPS37C	low
VSIG4	low
WARS	low
WIPI1	low
ZBTB43	low
ZC3H12A	low
ZNF281	low
ZNF410	low
ZNF438	low
ZNFX1	low
ABCC4	up
ABCG2	up
ACAD9	up
ADORA3	up
AHCYL2	up
ARHGEF6	up
ARL4C	up
ARV1	up
ATP8B4	up
AUH	up
BCL9	up
BTK	up
BZW2	up
C15orf38	up
C20orf27	up
C2orf44	up
C5orf20	up
C5orf30	up
CALCRL	up
CALHM1	up
CALM2	up
CARD9	up
CBR3	up
CBX6	up
CCBL1	up
CCDC106	up
CCL13	up
CCL17	up
CCL23	up
CCL26	up
CD1A	up
CD1B	up
CD1C	up
CD93	up
CDR2	up
CDR2L	up
CENPB	up
CES4A	up
CHST13	up
CISD1	up
CLEC4A	up
CLECL1	up
CLIC2	up
CMTM8	up
CNPPD1	up
CPVL	up
CRH	up
CRIP1	up
CTPS1	up
DCAF4	up
DCTPP1	up
DEF6	up
DHRS11	up
DNMT1	up
DPY19L1	up
DUOXA1	up
DUSP23	up
EBPL	up
ECT2	up
EEF2	up
EEF2K	up
EEPD1	up
EIF3E	up
ELL3	up
EMILIN2	up
EPAS1	up
EPB41L2	up
EPDR1	up
EPS8	up
ESPNL	up
ESYT1	up
F13A1	up
FABP4	up
FASN	up
FCER1A	up
FES	up
FHOD1	up
FIS1	up
FOCAD	up
FOXQ1	up
FRMD4A	up
FSCN1	up
FZD2	up
GALNT18	up
GATM	up
GFRA2	up
GID8	up
GLS	up
GOLPH3L	up
GPD1L	up
GPR160	up
GPR183	up
GPT	up
GRAMD4	up
GSTP1	up
GTF2A2	up
HADH	up
HARS2	up
HES6	up
HINT1	up
HNRNPUL2	up
HOMER2	up
IER3	up
IGF2BP2	up
IL27RA	up
INPP5D	up
INTS3	up
IPCEF1	up
ISOC2	up
ISYNA1	up
ITM2C	up
KAT2A	up
KCNK6	up
KCTD6	up
KIAA0391	up
KIAA1671	up
KIAA1737	up
LIMA1	up
LIPA	up
LOC26172	up
LOC284998	up
LRMP	up
LZTFL1	up
MAN1C1	up
MAOA	up
MAP4K1	up
MAPKAPK3	up
MAT2A	up
MCCC1	up
MCUR1	up
METTL7A	up
MFNG	up
MFSD1	up
MFSD3	up
MGAT4A	up
MGMT	up
MGST2	up
MOCOS	up
MROH7	up
MS4A6A	up
MTHFD1L	up
MXD4	up
MYC	up
MYL6	up
NAGA	up
NAGPA	up
NDFIP1	up
NDUFV2	up
NME4	up
NMNAT3	up
NPM3	up
NRBP2	up
NREP	up
NUDT16	up
P2RY11	up
PALLD	up
PAQR4	up
PARM1	up
PARP1	up
PBXIP1	up
PCED1B	up
PDCD2L	up
PDCD6	up
PDGFC	up
PDHB	up
PDXK	up
PELP1	up
PER3	up
PFAS	up
PIEZO1	up
PLAU	up
PLCB2	up
PLSCR3	up
PON2	up
PPM1F	up
PPM1M	up
PPP1R14A	up
PPT1	up
PTN	up
PTPRO	up
PTRHD1	up
PTTG2	up
PUS7L	up
QPRT	up
RAB30	up
RAB33A	up
RAB35	up
RAB3IL1	up
RAB40B	up
RAB7A	up
RAB7B	up
RAMP1	up
RASAL1	up
RASGRP3	up
RBMS2	up
REEP5	up
RGS18	up
RHNO1	up
RNASE6	up
ROGDI	up
RPL13A	up
RPL22	up
RPL23A	up
RPUSD4	up
RRP1B	up
RRS1	up
RXRA	up
S100A4	up
SASH3	up
SCRN1	up
SGSM2	up
SH3BP4	up
SHPK	up
SLC12A9	up
SLC37A4	up
SLC38A6	up
SLC39A10	up
SLC46A2	up
SLC47A1	up
SLX4	up
SMIM1	up
SNRNP25	up
SNX29	up
SOD1	up
SOX8	up
SPATA5L1	up
SPINT2	up
SRSF7	up
STAB1	up
STK39	up
SUB1	up
SUCNR1	up
SUSD1	up
SYT17	up
TACC3	up
TCF4	up
TGFBI	up
TIGD5	up
TMEM2	up
TMEM256	up
TMEM71	up
TPRG1L	up
TPST2	up
TRABD	up
TREM2	up
TSEN2	up
TTC9C	up
TUBB3	up
UBASH3B	up
UBE2N	up
UBL3	up
URI1	up
VASH1	up
VDAC3	up
VPS36	up
XPNPEP2	up
XXYLT1	up
YWHAH	up
ZDHHC8	up
ZFP69	up
ZFYVE21	up
ZNF296	up
ZNF34	up
ZNF366	up
ZNF428	up
ZNF467	up
ZNF573	up
ZNF823	up
